# Supplementary material for: Treatment Outcomes of Adolescents Compared to Younger Pediatric Patients with Acute Myeloid Leukemia: Do They Need a Special Approach?
Source: Cancers (Basel). 2024 Mar 14;16(6):1145. doi: 10.3390/cancers16061145 (PMC10969545; doi:10.3390/cancers16061145)
Supplement: Supplementary file 1 [file cancers-16-01145-s001.zip]

Archive with 1 entries (1 files):
- cancers-2884623-supplementary.pdf
